# Supplementary material for: TeaPVs: a comprehensive genomic variation database for tea plant (Camellia sinensis)
Source: BMC Plant Biol. 2022 Nov 3;22:513. doi: 10.1186/s12870-022-03901-5 (PMC9632082; doi:10.1186/s12870-022-03901-5)
Supplement: Supplementary file 1 — Additional file 1: Table. S1. Resequencing samples and their corresponding numbers. [file 12870_2022_3901_MOESM1_ESM.xls]

## Sheet: Sheet1
Code	Sample Name
1	Aifeng
2	Aijiaowulong
3	Anhui1
4	Anhui3
5	Anxicaicha
6	Anyuankucha
7	AZAS-1
8	AZAS-2
9	AZLK-1
10	AZLK-2
11	Bada1
12	Bada2
13	Bada3
14	Baihaozao
15	Baijiguan
16	Baimudan
17	Baiyaqilan
18	Banshengyao
19	Baxian
20	Beidou
21	Benshan
22	Biluochun
23	Caicha
24	Cfengchengensis
25	Changyebaihao
26	Chuancha2
27	Chuanmu28
28	Chunlan
29	Cjinyun
30	CT10
31	CT11
32	CT12
33	CT1
34	CT2
35	CT3
36	CT4
37	CT5
38	CT6
39	CT7
40	CT8
41	CT9
42	Ctetracocca
43	Cuifeng
44	Dahongpao
45	Damianbai
46	Dangui
47	Daye
48	Dayewulong
49	Dingnantianhua
50	DL03
51	DL06
52	DL07
53	DL10
54	DL11
55	DL15
56	DY01
57	DY04
58	DY07
59	DY08
60	DY09
61	DY11
62	DY12
63	Enshitaizi
64	Ercha5
65	Fenghuangdancong
66	Fenghuangshuixian
67	Foshou
68	Foxiang1
69	Fudingdabai
70	Fujianchaicha
71	Fuyun6
72	Gancha14
73	Gancha3
74	Georgia12
75	Guazijin
76	Guihong1
77	Guihong3
78	Guyuxiang
79	Hanlv
80	Hekai1
81	Hekai2
82	Hekai3
83	HK03
84	HK05
85	HK11
86	HK13
87	HK15
88	Honghuapipa
89	Huangdan
90	Huangguanyin
91	Huangjinju
92	Huangkui
93	Huangmeigui
94	Iran-1
95	Iran-2
96	Jianbohuang13
97	Jinfenghuang
98	Jinguanyin
99	Jinluohan
100	Jinmudan
101	Jinyaoshi
102	Jiukengzhong
103	Jiulongpao
104	Juhuachun
105	Laojunmei
106	Longjing43
107	Longjing45
108	LSHP-1
109	LSHP-2
110	LSHP-3
111	LSHP-4
112	LSHP-5
113	LSMGM-1
114	LSMGM-2
115	LSMGM-3
116	LSMN-1
117	LSMN-2
118	LSMN-3
119	LSMN-4
120	LSMN-5
121	LSMN-6
122	Maohou
123	Maoxie
124	Meihaidayezhong
125	Meitiantaicha
126	Mengkudaye
127	Mingshanbaihao131
128	Nannuoshan1
129	Nannuoshan2
130	Nannuoshan3
131	Niangxiangc10
132	Niupicha
133	PA02
134	PA03
135	PA06
136	PA08
137	PA09
138	PA10
139	Qiancha1
140	Qingshui3
141	Qucha
142	Queshe
143	Rougui
144	RSSQ-1
145	RSSQ-2
146	Ruixiang
147	SD05
148	SD09
149	SD13
150	Shancha1
151	Shangmeizhou
152	Shangyou
153	Shiguan1
154	Shuangjiangheidaye
155	Shuangjing
156	Shuchazao
157	Shuijingui
158	Shuixian
159	Shukoucha
160	SQ03
161	SQ05
162	SQ08
163	SQ11
164	SQ13
165	Suyuhuang
166	Taoyuandaye
167	Tieguanyin
168	Tieluohan
169	Wancha91
170	wild1
171	Wild2
172	Wild3
173	Wild5
174	Wild7
175	Wild8
176	Wuniuzao
177	Wuyishancaicha1
178	Wuyishancaicha2
179	Wuyishancaicha3
180	Wuyishancaicha4
181	Wuzhishan
182	Xiangtianmei
183	Xiaoxianghong21-3
184	Xiaoyemaoxie
185	Xicha5
186	Xingren
187	Xinyang10
188	Xinyangzhong
189	Xiuhong
190	XS01
191	XS04
192	XS08
193	XS09
194	XS10
195	XS12
196	XS13
197	XS14
198	Yanzhiliu
199	Yaoshanxiulv
200	YH03
201	YH04
202	YH06
203	YH08
204	YH09
205	YH10
206	YH11
207	Yinghong9
208	Yingshuang
209	Yinsun
210	Yuanyeguanyin
211	Yuguanyin
212	Yujingliuxiang
213	Yunkang10
214	Yunkang14
215	Yunkang37
216	Yunkang43
217	Yunxuan9
218	Yuqilin
219	Zaofengchun
220	Zhangke1
221	Zhecaicha10
222	Zhecaicha1
223	Zhecaicha2
224	Zhecaicha3
225	Zhecaicha4
226	Zhecaicha5
227	Zhecaicha6
228	Zhecaicha7
229	Zhecaicha8
230	Zhecaicha9
231	Zhengtaiyin
232	Zhenong117
233	Zhongcha102
234	Zhongcha108
235	zhongcha302
236	Zhuyeqi
237	Zijuan
238	Zixian
