# Supplementary material for: TeaPVs: a comprehensive genomic variation database for tea plant (Camellia sinensis)
Source: BMC Plant Biol. 2022 Nov 3;22:513. doi: 10.1186/s12870-022-03901-5 (PMC9632082; doi:10.1186/s12870-022-03901-5)
Supplement: Supplementary file 2 — Additional file 2: Table. S2. Transcriptome sequencing samples and their corresponding numbers. [file 12870_2022_3901_MOESM2_ESM.xls]

## Sheet: Sheet1
Code	Sample Name	Code	Sample Name	Code	Sample Name
1	53-34	73	Huangqi	145	Suobeizhong
2	Aifeng	74	Huangyezao	146	Suyuhuang
3	AijiaoWulong	75	Jiaming1	147	Taicha12
4	Anhui3	76	Jianbohuang13	148	Taicha13
5	BadongTaicha	77	JianshuaKucha	149	Taicha20
6	Baihaozao1	78	JinbianYuye	150	TaiwanDaye
7	Baihaozao	79	Jinfeng	151	Tengcha2
8	Baijiguan	80	Jinjizhong	152	Tieguanyin
9	Bairuixiang	81	Jinmaohou	153	Tieluohan
10	BaiyeDancong	82	Jinmeigui	154	Tuantian1
11	Bantianyao	83	JinshanDaye	155	TuantianChangye38
12	BaojingHuangjincha1	84	Jiukengzao	156	Wancha91
13	BaojingHuangjincha2	85	Jiulongpao	157	Wenjiatang1
14	Bawai	86	Jvhuachun	158	Wuming2
15	Baxiancha	87	Kedan	159	Wuming3
16	Beidou	88	Keshan	160	Wuming4
17	Benshan	89	KunmingZhongye	161	Wuming5
18	Bixiangzao	90	Laoshanxiang	162	Wuming6
19	Cha705	91	Longjing43	163	WuxiDahao
20	Chachacha	92	LongjingChangye	164	Xiangbolv2
21	Chaoyang	93	LongtangDaye	165	Xianyuzao
22	Chongyi3	94	Magucha	166	Xiaoye
23	Chuancha2	95	Maolv	167	Xicha11
24	Chuannong2	96	Mingfeng	168	Xicha5
25	Chuannong3	97	Mingke1	169	Xingrencha
26	Chunbolv	98	MingshanBaihao131	170	Xueya100
27	Chunlan	99	Mingshanzao311	171	Yangcaotang
28	Chunyu2	100	NaiyouBaicha1	172	Yangshulin783
29	Chuyeqi9	101	NaiyouBaicha2	173	Yangshulinzhong
30	Cuifeng	102	NaiyouBaicha3	174	YashiXiangdancong
31	Dahongpao	103	Nanjiang1	175	You108
32	DawuYedancong	104	Nanjiang4	176	You10
33	DuanjieBaihao	105	Ningzhou2	177	You183
34	Echa10	106	Niupicha	178	Yuanxiaolv
35	Echa1	107	Nongkangzao	179	Yuemingxiang
36	Echa2	108	PingyangTezaocha	180	Yulv
37	Echa3	109	Qianmei303	181	Yungui
38	Echa5	110	Qianmei701	182	Yunkang14
39	FenghuangShuixian	111	Qianmei809	183	Yunkang27
40	Fenghuang	112	Qiannianxue	184	Yunmei60
41	Fengyuanchun	113	Qianshan0202-4	185	Yunmei
42	Foshou	114	Qianshan0204-7	186	Yunxuan10
43	Foxiang3	115	Qianshan0204-8	187	Yusun
44	FujianQidan	116	Qianshan2	188	Yvcui
45	Fuyun10	117	Qianshan4	189	Yvjinxiang
46	Fuyun20	118	Qianshan9	190	Yvlong
47	Fuyun21	119	Qilan	191	Zaobaijian5
48	Fuzao2	120	QingfengshiKucha30	192	Zaochunhao
49	Gancha14	121	Qingfeng	193	Zhangke1
50	Gancha78-35	122	QingshuiZaoya	194	Zhenong113
51	Gaoyaqi	123	Qingxindamao	195	Zhenong117
52	Gelecha	124	Qiqu	196	Zhenong121
53	Georgia12	125	Queshe	197	Zhenong12
54	Guihong3	126	RuanzhiWulong	198	Zhenong139
55	Guihong4	127	RuchengZaoya	199	Zhenong21
56	Guilv1	128	RuianQingmingzao	200	Zhenong25
57	Guixiang18	129	ShangzhaiDacha1	201	Zhongcha102
58	Guixiang22	130	ShangzhaiDacha2	202	Zhongcha108
59	Hainandayezhong	131	ShangzhaiHeizhongye	203	Zhongcha111
60	Hanlv	132	ShanxinGoucha	204	Zhongcha302
61	Heidan	133	Shuangfeng	205	Zhonghuang1
62	Heilin1	134	Shuigucha	206	Zhonghuang2
63	Heilin4	135	Shuijingui	207	Zhuyeqi12
64	HongyaFoshou	136	ShuiyueshiDayecha	208	Zhuyeqi
65	Hongyan	137	Shuyong1	209	Zi1
66	Huafeng1	138	Shuyong2	210	Zijuan
67	HuangdanChangye	139	Shuyong307	211	Zimudan
68	Huangdan	140	Shuyong703	212	Ziyangzhong
69	HuangdanYuanye	141	Shuyong906	213	Ziya
70	Huangguanyin	142	Sijichun
71	Huangjincha2	143	Simingxueya
72	Huangjinya	144	Sucha120
