# Supplementary material for: TeaPVs: a comprehensive genomic variation database for tea plant (Camellia sinensis)
Source: BMC Plant Biol. 2022 Nov 3;22:513. doi: 10.1186/s12870-022-03901-5 (PMC9632082; doi:10.1186/s12870-022-03901-5)
Supplement: Supplementary file 3 — Additional file 3: Table. S3. Different treatment transcriptome sample names. [file 12870_2022_3901_MOESM3_ESM.xlsx]

## Sheet: Sheet1
Description	Accession number	Run number	Library Name	Bases	Platform	Layout	Length	Publications	Release date
salinity stress and drought stress	PRJEB11522	ERR1100845	CK-0h	3.9G	Illumina HiSeq 2500	PAIRED	100bp	Zhang Q , Cai M , Yu X , et al. Transcriptome dynamics of Camellia sinensisin response to continuous salinity and drought stress[J]. Tree Genetics & Genomes, 2017, 13(4).	2015.12.28
		ERR1100842	CK-24h	2.9G
		ERR1100843	CK-48h	4.5G
		ERR1100844	CK-72h	2.9G
		ERR1100839	NaCl-24h	5.7G
		ERR1100840	NaCl-48h	4.7G
		ERR1100841	NaCl-72h	4.7G
		ERR1100836	PEG-24h	3.3G
		ERR1100837	PEG-48h	4.0G
		ERR1100838	PEG-72h	3.8G
cold acclimation	PRJNA178636	SRR616815	CK	1.6G	Illumina HiSeq 2000	PAIRED	90bp	Wang X, Zhao Q, Ma C, et al. Global transcriptome profiles of Camellia sinensis during cold acclimation[J]. BMC Genomics, 2013, 14(1): 415-415	2015.7.22
		SRR617145	CA	1.2G
		SRR616814	DA	2.4G
different tissues	PRJNA230752	SRR1051214	early stage lateral bud	2.9G	Illumina HiSeq 2000	PAIRED	100bp	Not found	2015.6.26
		SRR1054007	lateral bud	4.6G
		SRR1053623	apical bud	4.2G
		SRR1055110	one leaf and a bud	2.2G
		SRR1055182	two leaves and a bud	3.4G
		SRR1054086	first leaf	3.2G
		SRR1054152	second leaf	4.2G
		SRR1055108	mature leaf	3.1G
		SRR1055109	old leaf	3.3G
		SRR1055934	flower	3.2G
		SRR1055944	seed	4.0G
		SRR1055932	root	3.3G
		SRR1055933	stem	2.2G
hormone of Auxin IBA treatment	PRJNA240661	SRR1295557	One day after normal nutrient solution treatment-1	4.3G	Illumina HiSeq 2000	PAIRED	100bp	Not found	2014.6.7
		SRR1295565	One day after normal nutrient solution treatment-2	3.8G
		SRR1274922	One day after auxin IBA treatment-1	4.3G
		SRR1295566	One day after auxin IBA treatment-2	3.9G
nitrogen use efficiency	PRJNA257942	SRR1548487/SRR1548488	zhongcha108' under normal nitrogen condition	2.4G	Illumina HiSeq 2000	PAIRED	90bp	Not found	2015.2.11
		SRR1548484/SRR1548485	'zhongcha108' under nitrogen starvation	2.3G
		SRR1548478/SRR1548480	zhongcha302' under normal nitrogen condition	2.4G
		SRR1548471/SRR1548473	'zhongcha302' under nitrogen starvation	2.3G
different tissues	PRJNA274203	SRR7474027	bud	12.2G	Illumina HiSeq 2000	PAIRED	90bp	Not found	2018.9.9
		SRR7474026	first young leaf	11.2G
		SRR7474029	mature leaf in summer	10.8G
		SRR7474028	mature leaf in winter	12.0G
		SRR7474030	flower	12.4G
		SRR7474033	friut	11.5G
		SRR7474032	root	12.3G
		SRR7474031	stem	11.6G
different stages of leaf color change	PRJNA277458	SRR1849927	Yellow green color-1	6.3G	Illumina HiSeq 2000	PAIRED	150bp	Li C, Xu Y, Ma J, et al. Biochemical and transcriptomic analyses reveal different metabolite biosynthesis profiles among three color and developmental stages in ‘Anji Baicha’ (Camellia sinensis)[J]. BMC Plant Biology, 2016, 16(1): 195-195.	2016.9.5
		SRR1849928	Yellow green color-2	7.2G
		SRR1849929	Yellow green color-3	4.8G
		SRR1849924	White color-1	4.7G
		SRR1849925	White color-2	5.6G
		SRR1849926	White color-3	5.6G
		SRR1849921	Green color-1	5.7G
		SRR1849922	Green color-2	4.4G
		SRR1849923	Green color-3	4.7G
hormone of methyl jasmonate treatment	PRJNA288922	SRR2191703	CK-1	5.5G	Illumina HiSeq 2000	PAIRED	100bp	Shi J, Ma C, Qi D, et al. Transcriptional responses and flavor volatiles biosynthesis in methyl jasmonate-treated tea leaves[J]. BMC Plant Biology, 2015, 15(1): 233-233.	2015.10.7
		SRR2191704	CK-2	5.4G
		SRR2191762	MEJA12h-1	7.3G
		SRR2191763	MEJA12h-2	4.9G
		SRR2191766	MEJA24h-1	4.8G
		SRR2191767	MEJA24h-2	7.1G
		SRR2191768	MEJA48h-1	4.0G
		SRR2191769	MEJA48h-2	3.9G
self-incompatibility	PRJNA291116	SRR3290062	self pollination 24h	6.0G	Illumina HiSeq 2000	PAIRED	125bp	Zhang C C , Wang L Y , Wei K , et al. Transcriptome analysis reveals self-incompatibility in the tea plant (Camellia sinensis) might be under gametophytic control[J]. Bmc Genomics, 2016, 17(1):359.	2016.3.26
		SRR3290055	self pollination 48h	6.1G
		SRR3290042	self pollination 72h	6.0G
		SRR3290124	cross pollination 24h	5.5G
		SRR3290084	cross pollination 48h	6.9G
		SRR3290078	cross pollination 72h	6.9G
mechanical wounding	PRJNA295355	SRR2356517	mechanical wounding 0h	2.6G	Illumina HiSeq 2000	PAIRED	100bp	Not found	2016.9.11
		SRR2370953	mechanical wounding 3h	2.8G
		SRR2374197	mechanical wounding 6h	2.5G
		SRR2428921	mechanical wounding 12h	2.5G
		SRR2376417	mechanical wounding 24h	2.5G
drought stress	PRJNA297732	SRR2730141	CK-1	9.1G	Illumina HiSeq 2000	PAIRED	100bp	Not found	2015.10.23
		SRR2716350	CK-2	9.1G
		SRR2730305	drought-1	6.9G
		SRR2781391	drought-2	9.4G
		SRR2763389	recovery-1	7.9G
		SRR2781847	recovery-2	7.9G
blister blight disease	PRJNA306068	SRR3073816	24 h post inoculation in resistance tea	1.6G	Illumina Genome Analyzer IIx	PAIRED	72bp	Not found	2017.1.1
		SRR3073817	7 d post inoculation in resistance tea	1.7G
		SRR3073818	14 d post inoculation in resistance tea	1.5G
		SRR3073819	20 d post inoculation in resistance tea	1.3G
		SRR3073820	24 h post inoculation in susceptible tea	1.2G
		SRR3073821	7 d post inoculation in susceptible tea	1.3G
		SRR3073822	14 d h post inoculation in susceptible tea	1.3G
		SRR3073823	20 d post inoculation in susceptible tea	1.7G
differences in buds and leaves color between parents and their individuals	PRJNA312027	SRR3180613	parent 'Baihaozao'	7.1G	Illumina HiSeq 2500	PAIRED	125bp	Not found	2016.3.15
		SRR3180615	parent 'Longjing43'	7.5G
		SRR3180607	F1 purple and with low catechins P1	6.1G
		SRR3180610	F1 purple and with low catechins P2	6.1G
		SRR3180612	F1 purple and with low catechins P3	5.5G
		SRR3169844	F1 green and with low catechins G1	5.9G
		SRR3180603	F1 green and with low catechins G2	5.7G
		SRR3180604	F1 green and with low catechins G3	7.2G
nitrogen usage	PRJNA318668	SRR3718472	HJ CK-root	7.5G	Illumina HiSeq 2500	PAIRED	126bp	Li W, Xiang F, Zhong M, et al. Transcriptome and metabolite analysis identifies nitrogen utilization genes in tea plant (Camellia sinensis).[J]. Scientific Reports, 2017, 7(1): 1693-1693.	2017.5.3
		SRR3718603	HJ CK-leaf	6.7G
		SRR3719349	HJ ammonium treatment-root	6.8G
		SRR3719570	HJ ammonium treatment-leaf	6.4G
		SRR3719624	FD CK-root	6.8G
		SRR3719627	FD CK-leaf	6.6G
		SRR3719626	FD ammonium treatment-root	6.9G
		SRR3719628	FD ammonium treatment-leaf	7.6G
the effects of light quality on secondary metabolism	PRJNA326551	SRR4279729	blue light-1	5.5G	Illumina HiSeq 2000	PAIRED	125bp	Not found	2016.9.22
		SRR4279730	blue light-2	6.1G
		SRR4279731	purple light-1	5.6G
		SRR4279732	purple light-2	6.1G
		SRR4279733	white light-1	5.5G
		SRR4279734	white light-2	5.2G
		SRR4279735	yellow light-1	4.8G
		SRR4279736	yellow light-2	5.1G
different tisssue to comapre the EGCG-related synthesis pathways genes	PRJNA329179	SRR3927305	Bud-1	4G	Illumina HiSeq 2000	SINGLE	125bp	Not found	2017.7.18
		SRR3927306	Bud-2	4G
		SRR3928242	second leaf-1	3.8G
		SRR3928243	second leaf-2	3.8G
		SRR3928245	The fourth leaf-1	3.9G
		SRR3928246	The fourth leaf-2	3.9G
		SRR3928248	The sixth leaf-1	3.3G
		SRR3928250	The sixth leaf-2	3.3G
The content of catechins	PRJNA340316	SRR4090656	Lower catechins content	8.3G	Illumina HiSeq 2000	PAIRED	100bp	Not found	2016.11.18
		SRR4077718	Higher catechins content	9.2G
Identification of key genes involved in catechin epimerization in GCG rich and normal tea cultivars	PRJNA344817	SRR4302071	Fudingdabaicha	5.0G	Illumina HiSeq 2500	PAIRED	125bp	Not found	2016.12.29
	PRJNA344819	SRR4302072	0306i	5.4G
	PRJNA344821	SRR4302073	Y510	5.6G
cold and drought stress in single, and double combination	PRJNA347510	SRR4408349	CK-1	7.5G	Illumina HiSeq 2500	PAIRED	150bp	Zheng, C., Wang, Y., Ding, Z. & Zhao, L. Global Transcriptional Analysis Reveals the Complex Relationship between Tea Quality, Leaf Senescence and the Responses to Cold-Drought Combined Stress in Camellia sinensis. Frontiers in plant science 7, 1858 (2016)	2017.10.10
		SRR4408424	CK-2	8.1G
		SRR4408425	CK-3	6.6G
		SRR4408426	CT-1	6.8G
		SRR4408447	CT-2	6.0G
		SRR4408452	CT-3	6.9G
		SRR4408453	DT-1	7.6G
		SRR4408454	DT-2	9.1G
		SRR4408456	DT-3	7.6G
		SRR4408457	CD-1	7.3G
		SRR4408460	CD-2	6.7G
		SRR4408462	CD-3	7.5G
self- and cross-pollinated ovaries	PRJNA348643	SRR4426287	SP	5.5G	Illumina HiSeq 2000	PAIRED	125bp	Not found	2016.10.18
		SRR4426281	CP	4.6G
commence fertilisation and late acting gametophytic Self- incompatibility in Tea	PRJNA355226	SRR7037034	SP-T78-1	759.2M	Illumina Genome Analyzer IIx	PAIRED	72bp	Seth R, Bhandawat A, Parmar R, et al. Global Transcriptional Insights of Pollen-Pistil Interactions Commencing Self-Incompatibility and Fertilization in Tea [Camellia sinensis (L.) O. Kuntze].[J]. International Journal of Molecular Sciences, 2019, 20(3).	2020.5.18
		SRR7037035	SP-T78-2	1.2G
		SRR7037036	SP-T78-3	1.0G
		SRR7037029	SP-SA6-1	1.1G
		SRR7037030	SP-SA6-2	1.0G
		SRR7037031	CPSA6xT78-1	903.6M
		SRR7037032	CPSA6xT78-2	702.9M
		SRR7037033	CPSA6xT78-3	1.1G
shade treatment	PRJNA356134	SRR5074626	CK-1	6.3G	Illumina HiSeq 4000	PAIRED	150bp	Song L, Ma Q, Zou Z, et al. Molecular Link between Leaf Coloration and Gene Expression of Flavonoid and Carotenoid Biosynthesis in Camellia sinensis Cultivar ‘Huangjinya’[J]. Frontiers in Plant Science, 2017: 803-803.	2017.11.5
		SRR5075639	CK-2	5.5G
		SRR5075640	CK-3	5.3G
		SRR5075641	Shade-1	9.8G
		SRR5075642	Shade-2	7.4G
		SRR5075643	Shade-3	5.6G
sucrose treatment	PRJNA381680	SRR5427581	CK2d	5.8G	Illumina HiSeq 2000	PAIRED	90bp	Not found	2017.4.6
		SRR5427580	Suc2d	5.9G
		SRR5427578	CK14d	4.7G
		SRR5427577	Suc14d	4.8G
cold acclimation	PRJNA387105	SRR5658676	NA-1	7.0G	HiSeq X Ten	PAIRED	150bp	Ban Q, Wang X, Pan C, et al. Comparative analysis of the response and gene regulation in cold resistant and susceptible tea plants.[J]. PLOS ONE, 2017, 12(12).	2018.6.28
		SRR5658675	NA-2	7.0G
		SRR5658674	CA6h-1	7.1G
		SRR5658673	CA6h-2	7.4G
		SRR5658672	CA1-7d-1	7.4G
		SRR5658671	CA1-7d-2	7.4G
		SRR5658670	CA2-7d-1	7.4G
		SRR5658669	CA2-7d-2	7.2G
		SRR5658668	DA-7d-1	7.1G
		SRR5658667	DA-7d-2	7.0G
salt stress	PRJNA387271	SRR5579876	CK-1	14.0G	Illumina HiSeq 2500	PAIRED	125bp	Wan S , Wang W , Zhou T , et al. Transcriptomic analysis reveals the molecular mechanisms of Camellia sinensis in response to salt stress[J]. PLANT GROWTH REGULATION, 2018.	2018.5.3
		SRR5579948	CK-2	16.3G
		SRR5580660	CK-3	9.8G
		SRR5580691	Salt-1	15.0G
		SRR5580694	Salt-2	10.5G
		SRR5580695	Salt-3	13.8G
five different stages of tea leaves	PRJNA394625	SRR5895915	SL-1	8.1G	Illumina HiSeq 2500	PAIRED	150bp	Not found	2017.8.31
		SRR5895904	SL-2	8.5G
		SRR5895906	SL-3	9.1G
		SRR5895910	OL-1	8.2G
		SRR5895911	OL-2	7.3G
		SRR5895917	OL-3	7.8G
		SRR5895912	FL-1	8.3G
		SRR5895913	FL-2	8.4G
		SRR5895914	FL-3	9.7G
		SRR5895918	ML-1	8.6G
		SRR5895908	ML-2	8.6G
		SRR5895909	ML-3	8.9G
		SRR5895905	TL-1	8.3G
		SRR5895907	TL-2	8.0G
		SRR5895916	TL-3	7.5G
defense to anthracnose disease	PRJNA396805	SRR5986350	ZC108-0h-1	13.1G	Illumina HiSeq 2000	PAIRED	150bp	Wang L, Wang Y, Cao H, et al. Transcriptome Analysis of an Anthracnose-Resistant Tea Plant Cultivar Reveals Genes Associated with Resistance to Colletotrichum camelliae.[J]. PLOS ONE, 2016, 11(2).	2019.3.31
		SRR5986349	ZC108-0h-2	12.8G
		SRR5986343	ZC108-0h-3	16.1G
		SRR5986339	ZC108-24h-1	13.9G
		SRR5986340	ZC108-24h-2	14.1G
		SRR5986338	ZC108-24h-3	13.8G
		SRR5986342	ZC108-72h-1	15.1G
		SRR5986344	ZC108-72h-2	18.9G
		SRR5986354	ZC108-72h-3	17.1G
		SRR5986341	LJ43-0h-1	15.3G
		SRR5986352	LJ43-0h-2	13.9G
		SRR5986351	LJ43-0h-3	13.1G
		SRR5986337	LJ43-24h-1	14.2G
		SRR5986353	LJ43-24h-2	15.8G
		SRR5986348	LJ43-24h-3	16.0G
		SRR5986347	LJ43-72h-1	13.2G
		SRR5986346	LJ43-72h-2	14.5G
		SRR5986345	LJ43-72h-3	12.2G
different leaf stage	PRJNA398691	SRR5943812	bud-1	5.0G	Illumina HiSeq 2000	SINGLE	150bp	Not found	2017.9.10
		SRR5943814	bud-2	4.2G
		SRR5943846	bud-3	5.4G
		SRR5943848	Leaf2-1	3.7G
		SRR5943849	Leaf2-2	4.6G
		SRR5943850	Leaf2-3	4.6G
		SRR5943851	Leaf4-1	329.4M
		SRR5943852	Leaf4-2	4.5G
		SRR5943853	Leaf4-3	4.0G
		SRR5943854	Leaf6-1	3.9G
		SRR5943855	Leaf6-2	3.0G
		SRR5943856	Leaf6-3	4.7G
different tissues of Tieguanyin	PRJNA400599	SRR5993087	flowers	19.3G	Illumina HiSeq 2500	PAIRED	150bp	Not found	2017.8.31
		SRR5992415	stems	22.4G
		SRR5991647	mature leaves	27.9G
		SRR5989880	young leaves	29.8G
		SRR5989447	roots	21.9G
		SRR5988352	buds	22.1G
cold spell responding in tea plant	PRJNA411886	SRR6073191	TAB0h-1	5.1G	Illumina HiSeq 2500	PAIRED	125bp	Hao X, Tang H, Wang B, et al. Integrative transcriptional and metabolic analyses provide insights into cold spell response mechanisms in young shoots of the tea plant.[J]. Tree Physiology, 2018, 38(11): 1655-1671.	2017.9.25
		SRR6073184	TAB0h-2	5.4G
		SRR6073197	TAB0h-3	6.7G
		SRR6073194	TAB24h-1	6.8G
		SRR6073195	TAB24h-2	6.6G
		SRR6073200	TAB24h-3	6.8G
		SRR6073201	TAB48h-1	6.8G
		SRR6073198	TAB48h-2	6.7G
		SRR6073199	TAB48h-3	6.7G
		SRR6073196	FL0h-1	6.8G
		SRR6073186	FL0h-2	6.7G
		SRR6073192	FL0h-3	6.8G
		SRR6073187	FL24h-1	6.7G
		SRR6073185	FL24h-2	6.8G
		SRR6073189	FL24h-3	4.9G
		SRR6073188	FL48h-1	5.4G
		SRR6073190	FL48h-2	5.7G
		SRR6073193	FL48h-3	5.1G
different stage of flower Development	PRJNA383883	SRR5487532	replicate1 sepals separated and their ends just started to go away from each other	4.8G	Illumina HiSeq 2000	PAIRED	90bp	Liu F, Wang Y, Ding Z, et al. Transcriptomic analysis of flower development in tea (Camellia sinensis (L.)).[J]. Gene, 2017: 39-51.	2018.5.1
		SRR5487531	replicate2 sepals separated and their ends just started to go away from each other	4.7G
		SRR5487530	replicate1 petals split and half opened	4.8G
		SRR5487529	replicate2 petals split and half opened	4.8G
		SRR5487528	replicate1 full bloom	4.9G
		SRR5487527	replicate2 full bloom	4.7G
different seasons of Shuchazao	PRJNA413653	SRR6158083	Apr-1	4.3G	Illumina HiSeq 4000	PAIRED	150bp	Xu Q , He Y , Yan X , et al. Unraveling a crosstalk regulatory network of temporal aroma accumulation in tea plant ( Camellia sinensis ) leaves by integration of metabolomics and transcriptomics[J]. Environmental & Experimental Botany, 2018, 149:81-94.	2019.11.1
		SRR6158084	Apr-2	4.4G
		SRR6158081	Apr-3	4.3G
		SRR6158082	Jun-1	4.3G
		SRR6158080	Jun-2	4.4G
		SRR6158076	Jun-3	4.4G
		SRR6158077	Aug-1	4.3G
		SRR6158078	Aug-2	4.4G
		SRR6158079	Aug-3	4.3G
		SRR6158075	Sep-1	4.3G
		SRR6158072	Sep-2	4.3G
		SRR6158073	Sep-3	4.4G
		SRR6158070	Oct-1	4.5G
		SRR6158071	Oct-2	4.5G
		SRR6158074	Oct-3	4.5G
fluoride treatment	PRJNA414949	SRR7883603	CK-1	3.4G	NextSeq 500	PAIRED	150bp	Not found	2018.9.20
		SRR7883604	CK-2	4.2G
		SRR7883605	S5mg/L-1D-1	3.6G
		SRR7883606	S5mg/L-1D-2	4.8G
		SRR7883599	S5mg/L-3D-1	3.9G
		SRR7883600	S5mg/L-3D-2	4.1G
		SRR7883601	S20mg/L-1D-1	3.8G
		SRR7883602	S20mg/L-1D-2	4.8G
		SRR7883607	S20mg/L-3D-1	4.0G
		SRR7883608	S20mg/L-3D-2	4.1G
different leaf color	PRJNA420937	SRR6344627	Huabai 1-Green 1	6.4G	Illumina HiSeq 2500	PAIRED	150bp	Not found	2019.10.15
		SRR6344624	Huabai 1-Green 2	7.3G
		SRR6344623	Huabai 1-Green 3	6.8G
		SRR6344626	Huabai 1-White 1	7.3G
		SRR6344625	Huabai 1-White 2	7.0G
		SRR6344628	Huabai 1-White 3	6.6G
seed development	PRJNA422456	SRR6441240	1 mouth	7.0G	Illumina HiSeq 4000	PAIRED	125bp	Not found	2019.1.31
		SRR6441239	2 mouths	6.7G
		SRR6441238	3 mouths	7.2G
		SRR6441237	4 mouths	6.3G
		SRR6441245	5 mouths	6.6G
		SRR6441244	6 mouths	4.4G
		SRR6441243	7 mouths	4.7G
		SRR6441242	8 mouths	4.5G
		SRR6441241	9 mouths	4.2G
trichome formation in tea plant	PRJNA431489	SRR6816671	Hairy	21.0G	Illumina HiSeq 2000	PAIRED	150bp	Chuan Y , Hong-Li C , Dan C , et al. Comparative transcriptome study of hairy and hairless tea plant ( Camellia sinensis ) shoots[J]. Journal of Plant Physiology, 2018, 229:41-52.	2018.3.8
		SRR6816672	hairless	20.5G
winter and spring tender shoots	PRJNA433795	SRR6706331	spring rep-1	1.2G	Illumina MiSeq	PAIRED	143bp	Not found	2018.2.12
		SRR6706332	spring rep-2	1.2G
		SRR6706333	winter rep-1	1.2G
		SRR6706334	winter rep-2	1.2G
tea plant leaf and root under Ectropis oblique attacking	PRJNA439206	SRR7758797	CKL-1	6.4G	Illumina HiSeq 4000	PAIRED	150bp	Wang Y N , Tang L , Hou Y , et al. Differential transcriptome analysis of leaves of tea plant (Camellia sinensis) provides comprehensive insights into the defense responses toEctropis obliqueattack using RNA-Seq[J]. Functional & Integrative Genomics, 2016, 16(4):383-398.	2019.9.27
		SRR7758798	CKL-2	6.9G
		SRR7758799	CKL-3	5.9G
		SRR7758800	EL-1	6.3G
		SRR7758793	EL-2	7.6G
		SRR7758796	EL-3	5.9G
		SRR7758803	CKR-1	7.3G
		SRR7758804	CKR-2	5.8G
		SRR7758794	CKR-3	5.9G
		SRR7758795	ER-1	5.9G
		SRR7758801	ER-2	6.0G
		SRR7758802	ER-3	5.9G
tea seedlings of different growth stages	PRJNA449232	SRR7032253	stems of resting bud stage	6.7G	Illumina HiSeq 2500	PAIRED	150bp	Not found	2018.4.19
		SRR7032254	leaves of resting bud stage	6.7G
		SRR7032255	leaves of bud and leaf stage	6.7G
		SRR7032256	roots of resting bud stage	6.7G
		SRR7032257	roots of bud and leaf stage	6.7G
		SRR7032258	stems of bud and leaf stage	6.7G
		SRR7032259	roots of new germination	6.7G
		SRR7032260	stems of new germination	6.7G
different nitrogen treatment	PRJNA473228	SRR7244599	nitrogen deficiency-1	3.1G	Illumina HiSeq 2000	PAIRED	120bp	Huang, H., Yao, Q., Xia, E. & Gao, L. Metabolomics and transcriptomics analyses reveal nitrogen influences on the accumulation of flavonoids and amino acids in young shoots of tea plant (Camellia sinensis L.) associated with tea flavor. J. Agric. Food Chem. 66, 9828–9838 (2018).	2018.12.31
		SRR7244600	nitrogen deficiency-2	5.1G
		SRR7244601	nitrate-1	2.6G
		SRR7244602	nitrate-2	4.5G
		SRR7244603	ammonia-1	4.5G
		SRR7244604	ammonia-2	4.3G
		SRR7244605	nitric oxide-1	2.8G
		SRR7244606	nitric oxide-2	4.9G
roots at different aluminum treatment	PRJNA473596	SRR7244054	CK	4.3G	Illumina HiSeq 2000	PAIRED	90bp	Not found	2019.6.29
		SRR7244055	Al250mM	4.4G
		SRR7244056	Al2000mM	4.2G
Different leaf position of''Hongyafoshou'' and''Lvyafoshou''	PRJNA478288	SRR7448159	Lvyafoshou_first leaf	6.5G	Illumina HiSeq 4000	PAIRED	150bp	Not found	2018.6.28
		SRR7448160	Lvyafoshou_second leaf	6.8G
		SRR7448161	Hongyafoshou_first leaf	6.7G
		SRR7448162	Hongyafoshou_second leaf	6.7G
three tea plant in cold stress tolerance	PRJNA484299	SRR7663557	S1_Zhenong12-1	7.4G	HiSeq X Ten	PAIRED	150bp	Not found	2019.9.01
		SRR7663558	S1_Zhenong12-2	9.3G
		SRR7663555	S1_Zhenong12-3	8.9G
		SRR7663562	S1_Damianbai-1	7.2G
		SRR7663559	S1_Damianbai-2	6.3G
		SRR7663560	S1_Damianbai-3	8.7G
		SRR7663563	S1_Longjing43-1	6.0G
		SRR7663564	S1_Longjing43-2	8.1G
		SRR7663561	S1_Longjing43-3	8.7G
		SRR7663568	S2_Zhenong12-1	8.6G
		SRR7663565	S2_Zhenong12-2	7.6G
		SRR7663566	S2_Zhenong12-3	6.9G
		SRR7663569	S2_Damianbai-1	10.8G
		SRR7663570	S2_Damianbai-2	8.7G
		SRR7663567	S2_Damianbai-3	6.9G
		SRR7663556	S2_Loingjing43-1	7.4G
		SRR7663571	S2_Loingjing43-2	9.1G
		SRR7663572	S2_Loingjing43-3	7.9G
shading treatment	PRJNA492937	SRR7896772	JX-1	9.0G	NextSeq 500	PAIRED	150bp	Not found	2018.9.24
		SRR7896771	JX-2	10.1G
		SRR7896774	JXS-1	10.7G
		SRR7896773	JXS-2	9.8G
		SRR7896776	HJY-1	9.0G
		SRR7896775	HJY-2	9.3G
		SRR7896778	HJYS-1	9.7G
		SRR7896777	HJYS-2	9.6G
anthracnose diseases	PRJNA493214	SRR7904257	ZN139-CK-1	6.4G	HiSeq X Ten	PAIRED	150bp	Not found	2018.9.26
		SRR7904258	ZN139-CK-2	5.6G
		SRR7904255	ZN139-AD-1	5.9G
		SRR7904256	ZN139-AD-2	5.4G
		SRR7904261	LJ43-CK-1	6.0G
		SRR7904262	LJ43-CK-2	5.7G
		SRR7904259	LJ43-AD-1	6.4G
		SRR7904260	LJ43-AD-2	6.4G
different low and high temperature treatments	PRJNA505084	SRR8204253	CK-M-1	6.7G	Illumina HiSeq 2000	PAIRED	150bp	Shen J, Zhang D, Zhou L, et al. Transcriptomic and metabolomic profiling of Camellia sinensis L. cv. ‘Suchazao’ exposed to temperature stresses reveals modification in protein synthesis and photosynthetic and anthocyanin biosynthetic pathways[J]. Tree Physiology, 2019, 39(9): 1583-1599.	2018.11.18
		SRR8204254	CK-M-2	7.3G
		SRR8204251	CK-M-3	7.5G
		SRR8204252	CK-S-1	7.0G
		SRR8204257	CK-S-2	7.2G
		SRR8204258	CK-S-3	7.0G
		SRR8204255	ML-1	7.9G
		SRR8204256	ML-2	7.4G
		SRR8204259	ML-3	7.6G
		SRR8204260	SL-1	7.4G
		SRR8204263	SL-2	7.3G
		SRR8204264	SL-3	7.8G
		SRR8204261	MH-1	7.7G
		SRR8204262	MH-2	7.4G
		SRR8204267	MH-3	7.6G
		SRR8204268	SH-1	8.2G
		SRR8204265	SH-2	7.7G
		SRR8204266	SH-3	8.1G
fluorine treatment	PRJNA512448	SRR8382587	CK-1	8.0G	Illumina HiSeq 2500	PAIRED	150bp	Not found	2020.2.01
		SRR8382588	CK-2	8.1G
		SRR8382585	CK-3	6.9G
		SRR8382586	F-1	7.1G
		SRR8382589	F-2	8.0G
		SRR8382590	F-3	7.9G
plant hormone treatment	PRJNA516040	SRR8466599	CK-1	3.7G	Illumina HiSeq 4000	SINGLE	150bp	Not found	2020.2.20
		SRR8466598	CK-2	2.9G
		SRR8466601	CK-3	3.1G
		SRR8466605	MT-1	3.7G
		SRR8466604	MT-2	4.1G
		SRR8466606	MT-3	3.5G
		SRR8466600	GA-1	3.6G
		SRR8466603	GA-2	3.8G
		SRR8466602	GA-3	3.4G
tea calli with different Illumination	PRJNA516116	SRR8466745	YHA-1	7.4G	Illumina HiSeq 4000	PAIRED	150bp	Not found	2019.1.21
		SRR8466744	YHA-2	6.9G
		SRR8466743	YHA-3	8.2G
		SRR8466742	YHB-1	7.4G
		SRR8466747	YHB-2	7.4G
		SRR8466746	YHB-3	7.9G
aluminum treatment	PRJNA517582	SRR8501263	R0-1	6.7G	Illumina HiSeq 2000	PAIRED	150bp	Not found	2019.1.29
		SRR8501264	R0-2	7.1G
		SRR8501265	R0-3	6.8G
		SRR8501266	R0.4-1	6.9G
		SRR8501259	R0.4-2	6.8G
		SRR8501260	R0.4-3	6.1G
		SRR8501261	R1-1	6.9G
		SRR8501262	R1-2	6.6G
		SRR8501257	R1-3	7.2G
		SRR8501258	R4-1	7.5G
		SRR8501255	R4-2	6.8G
		SRR8501256	R4-3	7.5G
low, normal and high caffeine concentrations	PRJNA522339	SRR8791596	YK43-1	6.7G	Illumina HiSeq 2500	PAIRED	150bp	Zhu B, Chen L, Lu M, et al. Caffeine Content and Related Gene Expression: Novel Insight into Caffeine Metabolism in Camellia Plants Containing Low, Normal, and High Caffeine Concentrations.[J]. Journal of Agricultural and Food Chemistry, 2019, 67(12): 3400-3411.	2020.3.01
		SRR8791595	YK43-2	6.7G
		SRR8791594	YK43-3	6.8G
		SRR8791599	SCZ-1	6.8G
		SRR8791598	SCZ-2	6.6G
		SRR8791597	SCZ-3	6.6G
		SRR8791593	LCT1-1	6.7G
		SRR8791592	LCT1-2	6.6G
		SRR8791591	LCT1-3	6.6G
		SRR8791602	LCT2-1	6.6G
		SRR8791601	LCT2-2	6.6G
		SRR8791600	LCT2-3	6.8G
leaves infected by Didymella segeticola	PRJNA528172	SRR8755555	PDA plugs-1	6.3G	Illumina HiSeq 4000	PAIRED	150bp	Not found	2019.3.20
		SRR8755556	PDA plugs-2	7.7G
		SRR8755557	PDA plugs-3	6.3G
		SRR8755558	DS-1	6.5G
		SRR8755559	DS-2	6.7G
		SRR8755560	DS-3	7.8G
Purple and green tea leaves	PRJNA528853	SRR8790916	Green-1	6.7G	Illumina HiSeq 4000	PAIRED	150bp	Not found	2019.3.27
		SRR8790917	Green-2	6.5G
		SRR8790918	Green-3	6.5G
		SRR8790919	Purple-1	6.8G
		SRR8790920	Purple-2	6.7G
		SRR8790921	Purple-3	7.7G
drought-tolerant and susceptible cultivars	PRJNA539837	SRR9057081	UPASI-9 CK	8.8G	Illumina HiSeq 4000	PAIRED	150bp	Not found	2019.5.15
		SRR9057080	UPASI-9 DS	8.5G
		SRR9057079	TRF CK	8.4G
		SRR9057078	TRF DS	8.2G
drought, heat or their combination stress	PRJNA545401	SRR9157702	CK-1	6.9G	Illumina HiSeq 2500	PAIRED	150bp	Ding Y, Wang Y, Qiu C, et al. Alternative splicing in tea plants was extensively triggered by drought, heat and their combined stresses.[J]. PeerJ, 2020.	2019.5.30
		SRR9157703	CK-2	7.1G
		SRR9157704	CK-3	6.3G
		SRR9157705	DT-1	6.2G
		SRR9157698	DT-2	6.5G
		SRR9157699	DT-3	6.3G
		SRR9157700	HT-1	6.8G
		SRR9157701	HT-2	6.4G
		SRR9157696	HT-3	6.8G
		SRR9157697	HD-1	6.4G
		SRR9157706	HD-2	7.0G
		SRR9157707	HD-3	6.9G
green leafhopper attack	PRJNA553681	SRR9665470	CK-1	9.3G	Illumina HiSeq 4000	PAIRED	150bp	Not found	2019.8.31
		SRR9665471	CK-2	8.9G
		SRR9665468	CK-3	8.1G
		SRR9665469	MD-1	7.4G
		SRR9665466	MD-2	6.2G
		SRR9665467	MD-3	7.9G
		SRR9665464	LD-1	8.2G
		SRR9665465	LD-2	7.7G
		SRR9665463	LD-3	9.7G
light quality	PRJNA557820	SRR9887170	BL-1	1.1G	BGISEQ-500	SINGLE	50bp	Not found	2019.9.1
		SRR9887169	BL-2	1.1G
		SRR9887172	BL-3	1.1G
		SRR9887171	RB-1	1.1G
		SRR9887174	RB-2	1.1G
		SRR9887173	RB-3	1.1G
		SRR9887176	RL-1	1.1G
		SRR9887175	RL-2	1.1G
		SRR9887178	RL-3	1.1G
		SRR9887177	WL-1	1.1G
		SRR9887180	WL-2	1.1G
		SRR9887179	WL-3	1.1G
Zigzag-shaped stems	PRJNA559220	SRR9994112	LianyunQiqu-1	7.0G	Illumina HiSeq 2500	PAIRED	150bp	Not found	2019.8.19
		SRR9994111	LianyunQiqu-2	7.5G
		SRR9994104	LianyunQiqu-3	9.1G
		SRR9994107	Qiqu-1	8.3G
		SRR9994110	Qiqu-2	5.9G
		SRR9994109	Qiqu-3	7.1G
		SRR9994106	Meizhan-1	7.4G
		SRR9994105	Meizhan-2	7.6G
		SRR9994108	Meizhan-3	9.1G
gray blight disease	PRJNA564655	SRR10090393	CK1d-1	6.2G	Illumina HiSeq 4000	PAIRED	150bp	Not found	2020.1.9
		SRR10090392	CK1d-2	6.1G
		SRR10090381	CK1d-3	6.2G
		SRR10090370	CK4d-1	6.1G
		SRR10090359	CK4d-2	6.2G
		SRR10090348	CK4d-3	6.1G
		SRR10090337	CK7d-1	6.0G
		SRR10090334	CK7d-2	6.2G
		SRR10090333	CK7d-3	6.1G
		SRR10090332	CK10d-1	6.2G
		SRR10090391	CK10d-2	6.2G
		SRR10090390	CK10d-3	6.1G
		SRR10090389	CK13d-1	6.1G
		SRR10090388	CK13d-2	6.1G
		SRR10090387	CK13d-3	6.1G
		SRR10090386	Ps1d-1	6.2G
		SRR10090385	Ps1d-2	6.0G
		SRR10090384	Ps1d-3	6.1G
		SRR10090383	Ps4d-1	6.1G
		SRR10090382	Ps4d-2	6.0G
		SRR10090380	Ps4d-3	6.1G
		SRR10090379	Ps7d-1	6.2G
		SRR10090378	Ps7d-2	6.0G
		SRR10090377	Ps7d-3	6.2G
		SRR10090376	Ps10d-1	6.1G
		SRR10090375	Ps10d-2	6.1G
		SRR10090374	Ps10d-3	6.1G
		SRR10090373	Ps13d-1	6.1G
		SRR10090372	Ps13d-2	6.0G
		SRR10090371	Ps13d-3	6.1G
Acid rain	PRJNA575691	SRR10225089	CK-1	8.3G	Illumina HiSeq 4000	PAIRED	150bp	Not found	2019.10.03
		SRR10225088	CK-2	8.1G
		SRR10225087	CK-3	7.7G
		SRR10225086	SAR-1	9.8G
		SRR10225085	SAR-2	9.0G
		SRR10225090	SAR-3	9.8G
shading condition	PRJNA576575	SRR10382050	CK4h-1	5.9G	Illumina HiSeq 2500	PAIRED	150bp	Liu L , Li Y , She G , et al. Metabolite profiling and transcriptomic analyses reveal an essential role of UVR8-mediated signal transduction pathway in regulating flavonoid biosynthesis in tea plants (Camellia sinensis) in response to shading[J]. BMC Plant Biology, 2018, 18(1).	2020.2.14
		SRR10382049	CK4h-2	7.7G
		SRR10382048	CK4h-3	7.5G
		SRR10382075	CK8h-1	8.1G
		SRR10382074	CK8h-2	7.6G
		SRR10382073	CK8h-3	7.5G
		SRR10382056	CK2d-1	7.4G
		SRR10382052	CK2d-2	7.2G
		SRR10382051	CK2d-3	6.6G
		SRR10382047	CK8d-1	7.9G
		SRR10382077	CK8d-2	7.6G
		SRR10382076	CK8d-3	6.7G
		SRR10382072	CK14d-1	8.0G
		SRR10382071	CK14d-2	8.6G
		SRR10382070	CK14d-3	9.1G
		SRR10382065	ST4h-1	8.4G
		SRR10382064	ST4h-2	7.9G
		SRR10382063	ST4h-3	7.5G
		SRR10382059	ST8h-1	7.9G
		SRR10382058	ST8h-2	7.7G
		SRR10382057	ST8h-3	8.1G
		SRR10382069	ST2d-1	8.4G
		SRR10382068	ST2d-2	8.7G
		SRR10382066	ST2d-3	8.1G
		SRR10382062	ST8d-1	7.4G
		SRR10382061	ST8d-2	6.3G
		SRR10382060	ST8d-3	7.3G
		SRR10382055	ST14d-1	6.4G
		SRR10382054	ST14d-2	6.9G
		SRR10382053	ST14d-3	6.2G
		SRR10382079	before shading treatment-1	7.5G
		SRR10382078	before shading treatment-2	7.3G
		SRR10382067	before shading treatment-3	7.1G
sunlight and shade	PRJNA589096	SRR10436032	SC-1	7.7G	Illumina HiSeq 2000	PAIRED	150bp	Jiang, X., Zhao, H., Guo, F. et al. Transcriptomic analysis reveals mechanism of light-sensitive albinism in tea plant Camellia sinensis ‘Huangjinju’. BMC Plant Biol 20, 216 (2020).	2020.1.01
		SRR10436031	SC-2	7.9G
		SRR10436030	SC-3	7.1G
		SRR10436035	NS-1	7.8G
		SRR10436034	NS-2	8.0G
		SRR10436033	NS-3	7.2G
FA-treated tea plants under drought stress	PRJNA596070	SRR10714354	Mild drought-1	6.7G	Illumina NovaSeq 6000	PAIRED	150bp	Not found	2019.12.17
		SRR10714353	Mild drought-2	6.8G
		SRR10714350	Mild drought-3	7.1G
		SRR10714349	Mild drought FA-1	6.5G
		SRR10714348	Mild drought FA-2	6.6G
		SRR10714347	Mild drought FA-3	6.6G
		SRR10714346	Severe drought-1	6.8G
		SRR10714345	Severe drought-2	6.8G
		SRR10714344	Severe drought-3	6.8G
		SRR10714343	Severe drought FA-1	6.6G
		SRR10714352	Severe drought FA-2	6.1G
		SRR10714351	Severe drought FA-3	6.5G
UV-B treatment	PRJNA597433	SRR10768511	CK-1	8.1G	Illumina HiSeq 2500	PAIRED	150bp	Not found	2020.1.17
		SRR10768510	CK-2	7.9G
		SRR10768507	CK-3	6.9G
		SRR10768506	Uvb0.5h-1	7.8G
		SRR10768505	Uvb0.5h-2	7.0G
		SRR10768504	Uvb0.5h-3	7.5G
		SRR10768503	Uvb2h-1	7.8G
		SRR10768502	Uvb2h-2	7.9G
		SRR10768501	Uvb2h-3	7.7G
		SRR10768500	Uvb8h-1	8.0G
		SRR10768509	Uvb8h-2	7.6G
		SRR10768508	Uvb8h-3	6.9G
Harvested Tea Leaves Before Withering	PRJNA602394	SRR10918022	CK-1	8.1G	Illumina HiSeq 4000	PAIRED	150bp	Not found	2020.2.04
		SRR10918023	CK-2	14.0G
		SRR10918024	CK-3	11.0G
		SRR10918025	harvested 1h-1	9.6G
		SRR10918026	harvested 1h-2	10.9G
		SRR10918027	harvested 1h-3	11.2G
		SRR10918028	harvested 2h-1	14.4G
		SRR10918029	harvested 2h-2	10.0G
		SRR10918030	harvested 2h-3	7.4G
different leaf positions	PRJNA563742	SRR10063901	B-1	7.1G	Illumina HiSeq 4000	PAIRED	150bp	Zhao S, Mi X, Guo R, et al. The Biosynthesis of Main Taste Compounds Is Coordinately Regulated by miRNAs and Phytohormones in Tea Plant (Camellia sinensis) [J]. Journal of Agricultural and Food Chemistry, 2020	Not release
		SRR10063900	B-2	7.2G
		SRR10063889	B-3	7.2G
		SRR10063878	L1-1	7.2G
		SRR10063876	L1-2	7.2G
		SRR10063875	L1-3	7.2G
		SRR10063874	L2-1	7.3G
		SRR10063873	L2-2	7.2G
		SRR10063872	L2-3	7.1G
		SRR10063871	L3-1	7.1G
		SRR10063899	L3-2	7.2G
		SRR10063898	L3-3	7.2G
		SRR10063897	L4-1	7.2G
		SRR10063896	L4-2	7.2G
		SRR10063895	L4-3	7.2G

## Sheet: Sheet2
Experimental treatment	Project number
salinity stress and drought stress	PRJEB11522
cold acclimation	PRJNA178636
different tissues	PRJNA230752
hormone of Auxin IBA treatment	PRJNA240661
nitrogen use efficiency	PRJNA257942
different tissues	PRJNA274203
different stages of leaf color change	PRJNA277458
hormone of methyl jasmonate treatment	PRJNA288922
self-incompatibility	PRJNA291116
mechanical wounding	PRJNA295355
drought stress	PRJNA297732
blister blight disease	PRJNA306068
differences in buds and leaves color between parents and their individuals	PRJNA312027
nitrogen usage	PRJNA318668
the effects of light quality on secondary metabolism	PRJNA326551
different tisssue to comapre the EGCG-related synthesis pathways genes	PRJNA329179
The content of catechins	PRJNA340316
Identification of key genes involved in catechin epimerization in GCG rich and normal tea cultivars	PRJNA344817
cold and drought stress in single, and double combination	PRJNA347510
self- and cross-pollinated ovaries	PRJNA348643
commence fertilisation and late acting gametophytic Self- incompatibility in Tea	PRJNA355226
shade treatment	PRJNA356134
sucrose treatment	PRJNA381680
cold acclimation	PRJNA387105
salt stress	PRJNA387271
five different stages of tea leaves	PRJNA394625
defense to anthracnose disease	PRJNA396805
different leaf stage	PRJNA398691
different tissues of Tieguanyin	PRJNA400599
cold spell responding in tea plant	PRJNA411886
different stage of flower Development	PRJNA383883
different seasons of Shuchazao	PRJNA413653
fluoride treatment	PRJNA414949
different leaf color	PRJNA420937
seed development	PRJNA422456
trichome formation in tea plant	PRJNA431489
winter and spring tender shoots	PRJNA433795
tea plant leaf and root under Ectropis oblique attacking	PRJNA439206
tea seedlings of different growth stages	PRJNA449232
different nitrogen treatment	PRJNA473228
roots at different aluminum treatment	PRJNA473596
Different leaf position of''Hongyafoshou'' and''Lvyafoshou''	PRJNA478288
three tea plant in cold stress tolerance	PRJNA484299
shading treatment	PRJNA492937
anthracnose diseases	PRJNA493214
different low and high temperature treatments	PRJNA505084
fluorine treatment	PRJNA512448
plant hormone treatment	PRJNA516040
tea calli with different Illumination	PRJNA516116
aluminum treatment	PRJNA517582
low, normal and high caffeine concentrations	PRJNA522339
leaves infected by Didymella segeticola	PRJNA528172
Purple and green tea leaves	PRJNA528853
drought-tolerant and susceptible cultivars	PRJNA539837
drought, heat or their combination stress	PRJNA545401
green leafhopper attack	PRJNA553681
light quality	PRJNA557820
Zigzag-shaped stems	PRJNA559220
gray blight disease	PRJNA564655
Acid rain	PRJNA575691
shading condition	PRJNA576575
sunlight and shade	PRJNA589096
FA-treated tea plants under drought stress	PRJNA596070
UV-B treatment	PRJNA597433
Harvested Tea Leaves Before Withering	PRJNA602394
different leaf positions	PRJNA563742
